# Supplementary material for: Evolution of chemosensory and detoxification gene families across herbivorous Drosophilidae
Source: G3 (Bethesda). 2023 Jun 15;13(8):jkad133. doi: 10.1093/g3journal/jkad133 (PMC10411586; doi:10.1093/g3journal/jkad133)
Supplement: jkad133_Supplementary_Data [file jkad133_supplementary_data.zip]

Archive with 3 entries (3 files):
- File_S3_-_Supplementary_Figures_G3-2023-404324.docx
- File_S1_-_Supplementary_Methods.docx
- File_S2_-_Supplementary_Tables_G3-2023-404324.docx
